# Supplementary material for: OCT Based Interpretation of the Optic Nerve Head Anatomy and Prevalence of Optic Disc Drusen in Patients with Idiopathic Intracranial Hypertension (IIH)
Source: Life (Basel). 2021 Jun 19;11(6):584. doi: 10.3390/life11060584 (PMC8234108; doi:10.3390/life11060584)
Supplement: Supplementary file 1 [file life-11-00584-s001.zip]

Archive with 1 entries (1 files):
- life-1202374-supplementary.pdf
